# Supplementary material for: Development of a nested PCR assay for detecting Colletotrichum siamense and Colletotrichum fructicola on symptomless strawberry plants
Source: PLoS One. 2022 Jun 28;17(6):e0270687. doi: 10.1371/journal.pone.0270687 (PMC9239453; doi:10.1371/journal.pone.0270687)
Supplement: S2 Table — (XLSX) [file pone.0270687.s003.xlsx]

## Sheet: 工作表1
	S2 Table. List of Colletotrichum spp. genomes used for comparative genomics analysis in this study
	No.	Species	Strain	Size (Mb)	No. of Scaffolds
	1	Colletotrichum acutatum	1	52.13	34
	2	Colletotrichum acutatum	C71	44.92	2614
	3	Colletotrichum chlorophyti	NTL11	52.39	558
	4	Colletotrichum falcatum	Cf671	48.19	4358
	5	Colletotrichum fioriniae	PJ7	49	1096
	6	Colletotrichum fructicola	Nara gc5	59.6	13
	7	Colletotrichum gloeosporioides	Cg-14	53.21	4537
	8	Colletotrichum gloeosporioides	30206	57.6	1564
	9	Colletotrichum godetiae	C184	35.03	1819
	10	Colletotrichum graminicola	M1.001	51.64	654
	11	Colletotrichum graminicola	M5.001	59.91	8455
	12	Colletotrichum higginsianum	IMI 349063	49.08	10235
	13	Colletotrichum higginsianum	IMI 349063	50.72	25
	14	Colletotrichum incanum	MAFF 238704	53.6	2896
	15	Colletotrichum incanum	MAFF238712	53.25	1036
	16	Colletotrichum lindemuthianum	89 A2 2-3	99.17	1276
	17	Colletotrichum lindemuthianum	83.501	97.41	1857
	18	Colletotrichum nymphaeae	SA-01	49.96	1884
	19	Colletotrichum orbiculare	104-T	89.75	355
	20	Colletotrichum orchidophilum	IMI 309357	48.56	321
	21	Colletotrichum salicis	CBS 607.94	48.37	2776
	22	Colletotrichum simmondsii	CBS122122	50.47	929
	23	Colletotrichum sublineola	TX430BB	46.76	1625
	24	Colletotrichum sublineola	CgSl1	64.85	548
	25	Colletotrichum tofieldiae	CBS 127615	52.72	791
	26	Colletotrichum tofieldiae	CBS 130851	53.22	476
	27	Colletotrichum tofieldiae	CBS 168.49	52.96	1300
	28	Colletotrichum tofieldiae	CBS 495.85	53.49	1647
	29	Colletotrichum tofieldiae	861	52.84	1046
