# Supplementary material for: Development of a nested PCR assay for detecting Colletotrichum siamense and Colletotrichum fructicola on symptomless strawberry plants
Source: PLoS One. 2022 Jun 28;17(6):e0270687. doi: 10.1371/journal.pone.0270687 (PMC9239453; doi:10.1371/journal.pone.0270687)
Supplement: S3 Table — (XLSX) [file pone.0270687.s004.xlsx]

## Sheet: 工作表1
	S3 Table. List of Trichoderma spp. genomes used in this study
	No.	Species	Strain	Size (Mb)	No. of Scaffolds
	1	Trichoderma asperellum	B05	37.69	1439
	2	Trichoderma atroviride	IMI 206040	36.14	29
	3	Trichoderma atroviride	XS2015	36.4	131
	4	Trichoderma atroviride	JCM 9410	37.32	23
	5	Trichoderma gamsii	T6085	37.91	172
	6	Trichoderma hamatum	GD12	38.43	745
	7	Trichoderma harzianum	T6776	39.72	1572
	8	Trichoderma harzianum	B97	40.68	1054
	9	Trichoderma koningii	JCM 1883	32.32	13
	10	Trichoderma longibrachiatum	SMF2	31.74	194
	11	Trichoderma parareesei	CBS 125925	32.07	885
	12	Trichoderma pleuroti	TPhu1	38.14	2355
	13	Trichoderma reesei	QM6a	33.4	77
	14	Trichoderma reesei	RUT C-30	32.68	177
	15	Trichoderma reesei	CBS 999.97	32.47	167
	16	Trichoderma reesei	QM6a	34.92	7
	17	Trichoderma sp.	IMV 00454	42.03	197
	18	Trichoderma virens	Gv29-8	39.02	93
	19	Trichoderma virens	FT-333	38.63	586
	20	Trichoderma virens	IMI 304061	45.82	107
