# Supplementary material for: Development of a nested PCR assay for detecting Colletotrichum siamense and Colletotrichum fructicola on symptomless strawberry plants
Source: PLoS One. 2022 Jun 28;17(6):e0270687. doi: 10.1371/journal.pone.0270687 (PMC9239453; doi:10.1371/journal.pone.0270687)
Supplement: S4 Table — (XLSX) [file pone.0270687.s005.xlsx]

## Sheet: 工作表1
	S4 Table. List of Fusarium spp. genomes used in this study
	No.	Species	Strain	Size (Mb)	No. of Scaffolds
	1	Fusarium agapanthi	NRRL 54464	41.96	1842
	2	Fusarium agapanthi	NRRL 31653	41.31	2401
	3	Fusarium avenaceum	FaLH27	43.17	78
	4	Fusarium avenaceum	FaLH03	42.71	105
	5	Fusarium avenaceum	Fa05001	41.59	83
	6	Fusarium circinatum	FSP 34	43.95	422
	7	Fusarium circinatum	GL1327	42.54	909
	8	Fusarium commune	JCM 11502	46.18	19
	9	Fusarium culmorum		41.93	6
	10	Fusarium cuneirostrum	NRRL 31157	49.01	18692
	11	Fusarium fujikuroi	B14	43.81	333
	12	Fusarium fujikuroi	IMI 58289	43.83	12
	13	Fusarium fujikuroi	KSU X-10626	43.11	187
	14	Fusarium fujikuroi	FGSC 8932	43.1	835
	15	Fusarium fujikuroi	KSU 3368	43.5	2959
	16	Fusarium graminearum	PH-1	36.46	31
	17	Fusarium graminearum	CS3005	36.67	199
	18	Fusarium graminearum	PH-1	38.05	6
	19	Fusarium graminearum	241165	36.57	486
	20	Fusarium graminearum	233423	36.49	869
	21	Fusarium langsethiae	Fl201059	37.54	1586
	22	Fusarium metavorans	FSSC_6	46.94	103
	23	Fusarium nygamai	MRC8546	51.62	409
	24	Fusarium oxysporum	Fo5176	54.77	7858
	25	Fusarium oxysporum	Fo47	49.66	124
	26	Fusarium oxysporum	NRRL 32931	47.91	168
	27	Fusarium oxysporum	UASWS AC1	50.55	1166
	28	Fusarium oxysporum f. sp. conglutinans	1	52.54	13202
	29	Fusarium oxysporum f. sp. conglutinans race 2	54008	53.58	2552
	30	Fusarium oxysporum f. sp. cubense race 1	race 1	47.66	1341
	31	Fusarium oxysporum f. sp. cubense race 4	race 4	52.93	840
	32	Fusarium oxysporum f. sp. cubense tropical race 4	54006	46.55	418
	33	Fusarium oxysporum f. sp. lycopersici	4287	61.39	114
	34	Fusarium oxysporum f. sp. lycopersici	MN25	48.64	388
	35	Fusarium oxysporum f. sp. medicaginis	Fom-5190a	51.14	4034
	36	Fusarium oxysporum f. sp. melonis	26406	54.03	1146
	37	Fusarium oxysporum f. sp. pisi	HDV247	55.19	472
	38	Fusarium oxysporum f. sp. radicis-lycopersici	26381	49.36	418
	39	Fusarium oxysporum f. sp. raphani	54005	53.5	1218
	40	Fusarium oxysporum f. sp. vasinfectum	25433	52.91	985
	41	Fusarium poae	2516	46.48	181
	42	Fusarium pseudograminearum	CS3096	36.97	281
	43	Fusarium pseudograminearum	CS3270	37.07	26
	44	Fusarium sambucinum	F-4	37.78	961
	45	Fusarium sp.	JS626	42.87	63
	46	Fusarium sp.	JS1030	53.75	107
	47	Fusarium temperatum	CMWF389	45.46	43
	48	Fusarium verticillioides	7600	41.84	37
	49	Fusarium virguliforme	Mont-1	50.45	3098
